# Supplementary material for: Na+-H+ exchanger 1 determines atherosclerotic lesion acidification and promotes atherogenesis
Source: Nat Commun. 2019 Sep 4;10:3978. doi: 10.1038/s41467-019-11983-3 (PMC6726618; doi:10.1038/s41467-019-11983-3)
Supplement: Supplementary file 3 — Source Data [file 41467_2019_11983_MOESM3_ESM.xlsx]

## Sheet: Figure 2
Figure 2. NHE1-deficiency reduces atherogenesis.
	Figure 2a (Intima area mm2)			Figure 2b (Mac-3+ macrophage area %)			Figure 2c (necrotic core area mm2)
	Apoe-/-Nhe1+/+	Apoe-/-Nhe1+/-		Apoe-/-Nhe1+/+	Apoe-/-Nhe1+/-		Apoe-/-Nhe1+/+	Apoe-/-Nhe1+/-
	2.05996	2.60082		11.9368	7.53839		0.686653	0.705926
	3.7389	2.51088		9.59878	9.80711		1.2463	0.836961
	2.07929	2.41294		9.82978	3.52264		0.693098	0.804315
	3.22038	2.22258		9.70904	8.69765		1.07346	0.740859
	2.28142	1.51687		8.06197	9.58848		0.599462	0.505624
	2.4037	2.18359		11.7294	9.33571		0.801233	0.727865
	3.05125	2.5463		6.72312	1.14043		1.01708	0.848767
	2.58781	2.18086		9.74184	7.73916		0.862605	0.404927
	2.76331	1.59396		9.42646	8.53108		0.921103	0.531319
	2.93535	2.21659		9.83946	9.65089		0.80925	0.738862
	2.69453	1.88029		9.40998	8.19631		1.02802	0.626764
	2.63496	1.69517		10.9389	4.0137		0.853129	0.565057
	2.91443	1.21478		9.75758	7.81346		0.955241	0.416972
Mean	2.72041	2.05966	Mean	9.74639	7.35192	Mean	0.888202	0.650325
SEM	0.130291	0.122203	SEM	0.378798	0.755122	SEM	0.0494864	0.0424162
	Figure 2d (CD4+ T cells)			Figure 2e (Collagen)			Figure 2f (Elastin)
	Apoe-/-Nhe1+/+	Apoe-/-Nhe1+/-		Apoe-/-Nhe1+/+	Apoe-/-Nhe1+/-		Apoe-/-Nhe1+/+	Apoe-/-Nhe1+/-
	12	5		2.4	3.8		3.3	2.3
	16	6		2	2.7		3.2	1.8
	10	7		1.2	3.2		2.4	2.6
	12	5		1	2.8		2.8	2.2
	12	7		1.23	3.5		2.8	2.1
	10	10		3.1	3.6		2.6	2.3
	13	5		2.7	2.4		2.7	2.4
	11	5		2.5	2.2		3.1	2.1
	18	7		1.4	2		3.3	2
	12	7		2	2.8		2.8	2.5
	15	6		1.5	3.6		3.2	2.2
	11	11		2.2	3.3		2.5	1.8
	8	10		2.1	3		3.2	2.2
Mean	12.3077	7	Mean	1.94846	2.99231	Mean	2.91538	2.19231
SEM	0.745797	0.57735	SEM	0.178462	0.158301	SEM	0.0875933	0.0664691
	Figure 2g (SMC)			Figure 2h (TUNEL+ cells/section)			Figure 2i (Plasma TCTP)			Figure 2j (Plasma IgE)
	Apoe-/-Nhe1+/+	Apoe-/-Nhe1+/-		Apoe-/-Nhe1+/+	Apoe-/-Nhe1+/-		Apoe-/-Nhe1+/+	Apoe-/-Nhe1+/-		Apoe-/-Nhe1+/+	Apoe-/-Nhe1+/-
	1.90881	5.02235		115	62		13.36	15.5236		805.282	285.423
	2.24492	5.76345		112	82		38.946	11.8679		341.149	197.514
	4.19247	3.51165		93	82		43.357	31.6416		587.804	69.529
	1.30401	4.58339		150	71		16.3111	7.31127		409.03	198.329
	3.00953	3.71291		84	76		64.7647	16.0372		792.055	829.174
	3.12127	4.69798		101	105		48.0565	5.16147		607.971	480.638
	3.92431	2.68304		115	112		47.5242	13.6107		230.372	785.232
	3.0833	8.8598		86	52		29.6671	11.4759		302.189	811.406
	1.74201	7.18267		89	103		35.0033	12.7694		332.742	790.052
	2.36547	3.42037		103	65		32.3916	7.83455		422.7	234.378
	4.26549	3.64589		110	106		54.8392	9.82713		385.557	180.096
	1.54632	5.45933		98	69		55.3244	12.1274		147.82	710.015
	2.9085	5.16455		106	89		38.8661	15.2843		567.289	576.627
Mean	2.73972	4.90057	Mean	104.769	82.6154	Mean	39.8778	13.1133	Mean	456.305	472.955
SEM	0.274595	0.468144	SEM	4.78399	5.31391	SEM	4.13227	1.79654	SEM	56.2722	80.0002

## Sheet: Figure 3
Figure 3. NHE1-deficeincy reduces atherosclerotic lesion acidification.
	Figure 3c			Figure 3c			Figure 3c
	pHroro			Intima area (mm2)			Mac-3+ area (%)
	Apoe-/-Nhe1+/+	Apoe-/-Nhe1+/-		Apoe-/-Nhe1+/+	Apoe-/-Nhe1+/-		Apoe-/-Nhe1+/+	Apoe-/-Nhe1+/-
	26.935	10.04		2.76331	2.60082		9.43	7.73916
	17.1283	12.0406		2.69453	2.5463		9.41	8.19631
	14.8367	10.7324		2.63496	2.51088		10.94	9.65
	21.2649	10.2973		2.58781	2.41294		9.74	8.53108
	15.3254	12.1357		2.4037	2.22258		11.73	9.58848
	23.7706	9.06443		2.28142	2.21659		8.06	7.81346
Mean	19.8768	10.7184		2.56095	2.41835		9.885	8.58642
SEM	2.00482	0.487515		0.0748007	0.0676491		0.526034	0.346693
	Figure 3f			Figure 3f			Figure 3f
	pHroro			Intima area (mm2)			Mac-3+ area (%)
	Apoe-/-Nhe1+/+	Apoe-/-Nhe1+/-		Apoe-/-Nhe1+/+	Apoe-/-Nhe1+/-		Apoe-/-Nhe1+/+	Apoe-/-Nhe1+/-
	21.9085	4.47106		1.18239	1.06634		9.59273	4.22052
	17.8024	13.2285		1.83866	1.8081		4.09	4.28755
	21.9398	4.47106		0.894105	0.794662		4.33525	4.58313
	6.56726	13.2285		0.974102	0.623725		7.85162	7.71605
	18.3663	9.68422		2.56132	2.06957		6.17527	3.74587
	22.5001	5.19678		1.49948	0.794662		4.47606	7.69311
	18.1807	8.38001		1.49168	1.19284		6.08682	5.37437
	2.46126	1.72635		0.257244	0.245234		0.914031	0.744998
	Figure 3i			Figure 3i			Figure 3i
	pHroro			Intima area (mm2)			Mac-3+ area (%)
	Apoe-/-Nhe1+/+	Apoe-/-Nhe1+/-		Apoe-/-Nhe1+/+	Apoe-/-Nhe1+/-		Apoe-/-Nhe1+/+	Apoe-/-Nhe1+/-
	31.1472	10.2881		0.163884	0.176878		2.06359	1.76491
	19.3518	5.45954		0.175924	0.11347		2.36599	5.50232
	9.8827	9.93176		0.0718652	0.0988345		5.79186	3.15856
	12.1397	5.07282		0.129716	0.0906035		10.4286	4.01975
	13.6099	10.5419		0.239378	0.124612		5.86848	4.59281
	17.8451	5.04546		0.165393	0.175976		5.29324	4.87841
	17.3294	7.72325		0.157693	0.130062		5.30195	3.98613
	3.1172	1.13608		0.0225474	0.0154239		1.23761	0.550238

## Sheet: Figure 4
Figure 4. Role of macrophage Nhe1 in atherosclerosis.
	Figure 4a			Figure 4a			Figure 4a			Figure 4a			Figure 4a
	Aortic root pHrodo			Intima area mm2			Mac-3-positive area (%)			TUNEL-positive cells per section			SMC-positive area (%)
	Apoe-/-+Apoe-/-Nhe1+/+	Apoe-/-+Apoe-/-Nhe1+/-		Apoe-/-+Apoe-/-Nhe1+/+	Apoe-/-+Apoe-/-Nhe1+/-		Apoe-/-+Apoe-/-Nhe1+/+	Apoe-/-+Apoe-/-Nhe1+/-		Apoe-/-+Apoe-/-Nhe1+/+	Apoe-/-+Apoe-/-Nhe1+/-		Apoe-/-+Apoe-/-Nhe1+/+	Apoe-/-+Apoe-/-Nhe1+/-
	22.0138	1.77357		2.38979	1.84118		10.4563	7.33575		91	64		2.37613	6.7062
	23.4934	5.86915		2.40367	2.22036		13.7349	10.6029		103	76		1.54917	6.51957
	17.6384	6.87481		2.22717	2.24605		12.6871	13.1986		110	70		3.63392	4.44105
	23.4689	6.48608		2.71336	1.63321		9.26264	8.82766		98	44		1.7423	9.98671
	10.1376	9.46645		2.35311	2.31902		11.2584	11.3655		106	40		2.92455	5.2505
	25.0439	16.7133		1.97077	1.76904		11.4394	11.3951		69	55		4.71579	3.44305
	26.1289	16.0335		1.94209	1.82905		13.0827	8.9656		89	49		1.52623	5.67759
		5.76711			1.86811			6.78877			117			3.67411
		5.09143			1.6443			5.06565			35			2.87121
		15.866			1.60994			3.10785			17			3.37446
Mean	21.1321	8.99415		2.28571	1.89803		11.7031	8.66533		95.1429	56.7		2.6383	5.19445
SEM	2.0997	1.68297		0.101521	0.0846745		0.593162	0.990489		5.22553	8.68466		0.454701	0.682315
	Figure 4b			Figure 4b			Figure 4b			Figure 4b			Figure 4b
	Aortic root pHrodo			Intima area mm2			Mac-3-positive area (%)			TUNEL-positive cells per section			SMC-positive area (%)
	Apoe-/-+Apoe-/-Fcer1a+/+	Apoe-/-+Apoe-/-Fcer1a-/-		Apoe-/-+Apoe-/-Fcer1a+/+	Apoe-/-+Apoe-/-Fcer1a-/-		Apoe-/-+Apoe-/-Fcer1a+/+	Apoe-/-+Apoe-/-Fcer1a-/-		Apoe-/-+Apoe-/-Fcer1a+/+	Apoe-/-+Apoe-/-Fcer1a-/-		Apoe-/-+Apoe-/-Fcer1a+/+	Apoe-/-+Apoe-/-Fcer1a-/-
	25.7856	13.7701		1.63732	2.84553		15.5796	14.7275		60	45		0	8.41286
	18.7901	8.52048		1.39738	0.322766		18.8136	10		87	24		4.14195	7.50807
	22.186	5.324		0.833421	0.635371		20	7.23757		81	15		0.759359	6.01
	26.02	16.3715		2.64221	3.20947		14.2845	13.1385		92	84		1.25238	9.76409
	23.45	7.70501		2.18764	1.08416		18.7995	11.2842		33	66		3.84305	6.44732
	22.67	6.72088		3.59789	1.1419		16.6156	6.45852		150	27		4.80355	8.77112
	20.07	17.1474		2.69982	1.36165		11.6016	7.77392		75	63		2.93061	3.86694
	19.45	9.13778		2.14224	0.529127		13.6706	8.19887		87	45		2.66	7.50379
		12.6543			0.302758			9.2			3			1.76585
		13.7272			0.883892			7.65667			42			5.7099
		11.5668			1.23166			7.64757			41.4
Mean	22.3027	11.1496		2.14224	1.23166		16.1706	9.39303		83.125	41.4		2.54886	6.57599
SEM	0.971698	1.18922		0.30486	0.289545		1.0333	0.796777		11.7252	7.13149		0.609953	0.722298
	Figure 4c blot

## Sheet: Figure 5
Figure 5. Role of Nhe1 in IgE-induced macrophage foam cell formation.
Figure 5a
Apoe-/-Nhe1+/+		Density of lipid content (absorb. At OD 510nm, fold of control)
			Mean	SEM
	Blank control	1.07777
		0.998775
		0.923454	1	0.0445517
	IgE	1.09902
		0.886571
		0.880593	0.955394	0.0718324
	ox-LDL	1.27189
		1.61053
		1.68463	1.52235	0.127043
	ox-LDL+IgE	1.96265
		2.1929
		2.22474	2.12676	0.0825708
	ox-LDL+IgE4+LY294002	1.70361
		1.36987
		1.22535	1.43295	0.141618
	ox-LDL+IgE+rapamycin	1.6583
		1.46234
		1.23821	1.45295	0.121359
	ox-LDL+IgE+triciribine	0.973668
		1.37477
		1.58604	1.31149	0.179585
Apoe-/-Nhe1+/-			Mean	SEM
	Blank control	0.994489
		0.864054
		1.08267	0.980404	0.0635007
	IgE	1.1188
		1.07777
		0.844458	1.01368	0.0854341
	ox-LDL	1.37844
		1.22964
		1.1537	1.25393	0.0660038
	ox-LDL+IgE	1.44764
		1.30986
		1.48683	1.41478	0.0536658
	ox-LDL+IgE4+LY294002	1.08879
		1.06062
		1.08512	1.07818	0.00884115
	ox-LDL+IgE+rapamycin	1.08083
		1.21555
		1.09186	1.12941	0.0431874
	ox-LDL+IgE+triciribine	1.26026
		1.13411
		1.34354	1.24597	0.060878
Figure 5c
p-AKT/total AKT			Mean	SEM
	1	0.179988
	2	0.158608
	3	0.564641	0.301079	0.131925
	4	0.500376
	5	0.2602
	6	0.375993	0.378856	0.0693477
	7	3.26343
	8	1.30932
	9	0.9639	1.84555	0.715918
	10	0.442896
	11	0.245205
	12	0.288982	0.325694	0.0599481
p-85 (PI3K)/total PI3K	1	0.140822
	2	0.0967436
	3	0.115072	0.117546	0.0127844
	4	0.0405953
	5	0.0798484
	6	0.133619	0.0846875	0.0269624
	7	0.994155
	8	0.52703
	9	0.522635	0.681273	0.156446
	10	0.151014
	11	0.477128
	12	0.349318	0.32582	0.0948712
p-65 (PI3K)/total PI3K	1	0.385979
	2	0.488609
	3	0.438388	0.437659	0.0296292
	4	0.407145
	5	0.815856
	6	0.482234	0.568412	0.125607
	7	1.26873
	8	0.698412
	9	0.926801	0.964647	0.16572
	10	0.582608
	11	0.584325
	12	0.663271	0.610068	0.0266063
p-mTOR/total mTOR	1	0
	2	0
	3	0.0930306	0.0310102	0.0310102
	4	0.15612
	5	0
	6	0.0805874	0.0789024	0.0450758
	7	1.58173
	8	0.986164
	9	0.813345	1.12708	0.232735
	10	0.417075
	11	0.225647
	12	0.65408	0.432268	0.123911
Figure 5c (p-AKT)
Figure 5c (total AKT)
Figure 5c (p-PI3K)
Figure 5c (total PI3K)
Figure 5c (p-mTOR)
Figure 5c (total mTOR)
Figure 5c (b-Actin)

## Sheet: Figure 6
Figure 6. Anti-IgE antibody blocks atherogenesis and lesion acidification.
	Figure 6a					Figure 6a					Figure 6a
	pHrodo oositive area					Intima area mm2					Mac-3+ macrophage positive area
	IgG	IgG	Anti-IgE	Anti-IgE		IgG	IgG	Anti-IgE	Anti-IgE		IgG	IgG	Anti-IgE	Anti-IgE
	Apoe-/-Nhe1+/+	Apoe-/-Nhe1+/-	Apoe-/-Nhe1+/+	Apoe-/-Nhe1+/-		Apoe-/-Nhe1+/+	Apoe-/-Nhe1+/-	Apoe-/-Nhe1+/+	Apoe-/-Nhe1+/-		Apoe-/-Nhe1+/+	Apoe-/-Nhe1+/-	Apoe-/-Nhe1+/+	Apoe-/-Nhe1+/-
	13.65	7.44	9.51	8.22		1.75776	1.7526	2.42144	1.65237		13.51	15.2974	7.70983	10.2
	12.43	5.81	6.7	8.97		1.82906	1.48	1.17786	1.52233		13.6539	9.03152	10.6443	10.02
	14.26	7.97	6.8	5.94		1.66636	1.87047	1.44	1.21568		13.0866	11.357	13.24	10.08
	15.42	5.91	7.88	8.67		1.72283	1.224	1.08899	1.19549		11.92	10.9992	10.703	9.46
	9.44	5.98	7.38	6.75		1.55592	1.47113	1.09881	1.29549		11.16	11.6875	8.85695	9.46
Mean	13.04	6.622	7.654	7.71		1.70638	1.55964	1.44542	1.37627		12.6661	11.6745	10.2308	9.844
SEM	1.0212	0.450815	0.510408	0.584115		0.0459347	0.114166	0.252133	0.0901555		0.484241	1.01657	0.940531	0.159424
	Figure 6b					Figure 6b					Figure 6b					Figure 6b
	Intima area mm2					Mac-3+ macrophage positive area					CD4+ T-cell number per section					TUNEL-positive cell number per section
	IgG	IgG	Anti-IgE	Anti-IgE		IgG	IgG	Anti-IgE	Anti-IgE		IgG	IgG	Anti-IgE	Anti-IgE		IgG	IgG	Anti-IgE	Anti-IgE
	Apoe-/-Nhe1+/+	Apoe-/-Nhe1+/-	Apoe-/-Nhe1+/+	Apoe-/-Nhe1+/-		Apoe-/-Nhe1+/+	Apoe-/-Nhe1+/-	Apoe-/-Nhe1+/+	Apoe-/-Nhe1+/-		Apoe-/-Nhe1+/+	Apoe-/-Nhe1+/-	Apoe-/-Nhe1+/+	Apoe-/-Nhe1+/-		Apoe-/-Nhe1+/+	Apoe-/-Nhe1+/-	Apoe-/-Nhe1+/+	Apoe-/-Nhe1+/-
	2.23048	1.48	2.42144	1.09206		17.28	9.03152	7.70983	9.91806		14	3	5	3		145	83	102	98
	1.9952	1.93	1.17786	0.888195		14.81	12.4221	10.6443	8.3685		23	8	4	3		72	69	38	36
	1.90268	1.75	1.53352	1.21568		13.93	15.2974	9.18463	10.08		2	8	2	5		155	90	88	116
	1.75776	0.83	1.08899	0.883325		13.51	11.3558	10.703	7.84		17	5	2	3		63	61	99	23
	1.82906	1.87	1.09881	1.65237		13.6539	11.357	8.85695	10.1956		19	17	14	2		143	63	95	76
	1.66636	1.22	1.26239	1.52233		13.0866	10.9992	8.95793	10.0216		27	7	9	12		40	52	41	66
	1.72283	1.47	1.44176	0.852431		11.92	11.6875	13.2396	9.70353		16	7	11	6		65	89	53	73
	1.55592	1.98	0.94732	1.19549		11.16	10.6226	11.2656	9.45918		19	6	2	12		101	67	45	31
	1.87924	0.8	1.11449	0.852431		15.921	8.35322	10.5489	9.08		10	4	2	2		136	55	51	72
	1.9255	1.72	1.44601	1.29549		14.1642	12.086	10.5705	9.45918		11	12	14	12		88	48	45	30
		1.47695					12.1825					3					50
Mean	1.8465	1.50245	1.35326	1.14498		13.9436	11.3995	10.1681	9.41256		15.8	7.27273	6.5	6		100.8	66.0909	65.7	62.1
SEM	0.0596643	0.123662	0.132722	0.0905792		0.564614	0.548235	0.490491	0.246027		2.23507	1.25112	1.59339	1.36626		13.0433	4.60722	8.42885	9.90337

## Sheet: Figure 7
Figure 7. Mouse atherosclerotic lesion FMT-CT imaging and verification.
	Figure 7a			Figure 7c
	Apoe-/-Nhe1+/+	Apoe-/-Nhe1+/-		Apoe-/-Nhe1+/+	Apoe-/-Nhe1+/-
	52.3	16.4		2.55433	1.51897
	84.73	53.02		3.57396	1.76936
	43.36	1.03		1.89878	1.68445
	8.96	3.17		2.40144	2.06115
	43.05	7.28		2.02649	1.77785
	45.08	0		2.57773	1.85842
	48.67	0		2.00389	1.6859
	20.9	26.73		1.77984	1.79707
Mean	43.3812	13.4538		2.35206	1.76915
SEM	7.9175	6.56105		0.20474	0.0552244
	Figure 7d			Figure 7e
	Apoe-/-Nhe1+/+	Apoe-/-Nhe1+/-		Apoe-/-Nhe1+/+	Apoe-/-Nhe1+/-
	0.220626	0.0942746		0.187879	0.131763
	0.139639	0.126195		0.175124	0.112283
	0.157561	0.114762		0.24853	0
	0.174894	0.0692046		0.230577	0.1123
	0.206108	0.0287338		0.13306	0.0329511
	0.153213	0.0549896		0.142729	0.0243145
	0.0731468	0.0655308		0.18506	0.159169
	0.0687771	0.0368271		0.184378	0.127644
Mean	0.149246	0.0738147		0.185917	0.0875531
SEM	0.019562	0.0124525		0.0138211	0.0209424

## Sheet: Table 1
Table 1. Plasma lipid and lipoprotein levels from different groups of mice.
Total cholesterol (mg/dl)
Group	Apoe–/–Nhe1+/+	Apoe–/–Nhe1+/–	Apoe–/–+ Apoe–/–Nhe1+/+ BM	Apoe–/–+ Apoe–/–Nhe1+/– BM	Apoe–/–+ Apoe–/–Fcer1a+/+ BM	Apoe–/–+ Apoe–/–Fcer1a–/– BM	Apoe–/–Nhe1+/+ +rat IgG1	Apoe–/–Nhe1+/+ +anti-IgE	Apoe–/–Nhe1+/– +rat IgG1	Apoe–/–Nhe1+/– +anti-IgE
	407.982		400.985	355.823	492.766	472.763	557.543	365.673	437.183	347.451
	406.527	509.456	551.07	342.776	502.608	484.034	449.773	399.368	492.03	591.788
	539.707	423.911	476.347	367.319	385.291	501.338	482.599	395.064	329.597	430.27
	495.365	461.514	395.238	340.313	363.859	499.275	620.996	337.059	663.207	283.128
	338.137	374.974	451.622	396.788	535.47	483.558	509.884	326.804	454.397	389.296
	414.951	392.741	387.847	364.582	437.52	485.304	486.032	416.765	454.58	284.639
	621.5	386.691	512.75	374.709	530.866	527.056	471.428	344.933	394.79	439.976
	495.518	438.692		358.378		516.261	651.945		537.674	416.215
	361.724	452.401		403.266		344.65			359.538
	319.833	538.329				484.511	313.71		416.673
	399.098	496.207							437.092
	407.675	432.259
	338.519	459.523
	576.085	482.422
	479.435	350.007
Average	440.137	442.795	453.694	367.106	464.054	479.875	504.879	369.381	452.43	397.846
SEM	23.4863	14.46	23.91	7.23	26.196	15.9183	33.2212	13.1593	27.31	35.1948
LDL (mg/dl)
Group	Apoe–/–Nhe1+/+	Apoe–/–Nhe1+/–	Apoe–/–+ Apoe–/–Nhe1+/+ BM	Apoe–/–+ Apoe–/–Nhe1+/– BM	Apoe–/–+ Apoe–/–Fcer1a+/+ BM	Apoe–/–+ Apoe–/–Fcer1a–/– BM	Apoe–/–Nhe1+/+ +rat IgG1	Apoe–/–Nhe1+/+ +anti-IgE	Apoe–/–Nhe1+/– +rat IgG1	Apoe–/–Nhe1+/– +anti-IgE
	264.764		249.823	246.421	370.867	358.579	420.071	238.584	311.246	240.735
	290.684	413.795	409.675	229.907	386.404	384.774	333.092	230.083	364.792
	430.024	313.823	349.028	267.037	286.87	335.418	348.333	268.566	220.847	301.258
	373.049		304.31	210.543	260.371	355.347	480.054	216.556	467.587	182.938
	215.426	212.512	339.604	300.96	395.127	327.385	386.336	191.858	338.464	268.09
	272.039	251.943	294.687	230.531	330.962	345.254	371.195	301.182	348.539	168.033
	525.905	233.863	402.87	233.825	389.506	410.139	353.908	205.483	297.003	286.122
	410.679	370.825		241.109		389.439	451.531		413.265	269.496
	299.003	363.036		265.516		237.959			221.617
	213.659	434.997					131.705		298.767
	304.658	359.037							298.106
	268.69	241.271
	215.495	282.986
	407.782	320.272
	359.579	243.052
Average	323.429	310.878	335.714	247.317	345.729	349.366	364.025	236.045	325.48	245.239
	24.34	19.66	21.941	8.94133	20.4773	16.5747	33.3517	14.3168	22.23	19.385
Triglycerides (mg/dl)
Group	Apoe–/–Nhe1+/+	Apoe–/–Nhe1+/–	Apoe–/–+ Apoe–/–Nhe1+/+ BM	Apoe–/–+ Apoe–/–Nhe1+/– BM	Apoe–/–+ Apoe–/–Fcer1a+/+ BM	Apoe–/–+ Apoe–/–Fcer1a–/– BM	Apoe–/–Nhe1+/+ +rat IgG1	Apoe–/–Nhe1+/+ +anti-IgE	Apoe–/–Nhe1+/– +rat IgG1	Apoe–/–Nhe1+/– +anti-IgE
	114.168	239.445	217.189	154.289	211.076	163.404	214.823	173.216	189.026	155.74
	158.452	205.154	285.55	167.777	206.134	162.477	158.685	161.053	236.779
	296.14	134.154	259.561	173.501	186.468	215.812	144.41	135.577	122.774	180.961
	261.639	194.215	225.282	162.316	183.173	209.429	266.865	155.292	218.664	150.299
	120.48	109.751	214.425	166.329	205.413	187.497	164.894	137.497	164.318	169.119
	134.259	169.917	189.687	159.158	155.681	182.349	162.59	177.568	147.675	147.995
	325.592	154.77	212.32	161.658	185.644	169.376	137.561	170.335	117.653	261.104
	291.196	161.607		166.987		150.533	137.625		161.693	163.55
	106.805	125.213		198.372		140.443	258.735		124.247
	98.1803	263.637				158.564	112.148		131.992
	88.7136	147.302							138.009
	136.994	227.033
	122.794	307.605
	338.004	319.912
	231.451	152.035
Average	188.324	194.117	229.145	167.821	190.513	173.988	175.834	158.648	159.35	175.538
SEM	23.5259	16.8199	12.268	4.24097	7.23097	7.77233	16.7453	6.36859	12.09	14.8991
HDL (mg/dl)
Group	Apoe–/–Nhe1+/+	Apoe–/–Nhe1+/–	Apoe–/–+ Apoe–/–Nhe1+/+ BM	Apoe–/–+ Apoe–/–Nhe1+/– BM	Apoe–/–+ Apoe–/–Fcer1a+/+ BM	Apoe–/–+ Apoe–/–Fcer1a–/– BM	Apoe–/–Nhe1+/+ +rat IgG1	Apoe–/–Nhe1+/+ +anti-IgE	Apoe–/–Nhe1+/– +rat IgG1	Apoe–/–Nhe1+/– +anti-IgE
	120.383	105.623	107.724	78.5439	79.6834	81.5034	94.5077	92.445	88.1322	75.5686
	84.1522	54.6303	84.2853	79.3134	74.9778	66.7653	84.9444	137.074	79.8815	150.575
	50.4555	83.2575	75.4069	65.5815	61.1275	122.758	105.384	99.3831	84.1943	92.82
	69.9876		45.8716	97.3069	66.8541	102.042	87.5696	89.4448	151.887	70.1307
	98.6149	140.512	69.1329	62.5629	99.2601	118.674	90.5699	107.446	83.0692	87.3821
	116.06	106.815	55.2234	102.22	75.4217	103.581	82.3192	80.069	76.5062	87.0071
	30.4761	121.874	67.4164	108.553	104.232	83.0423	90.0073	105.384	74.256	101.633
	26.5995	35.5455		83.871		96.715			92.07	114.009
	41.3604	64.3218		98.0764		78.6031			113.072
	86.5377	50.6046				93.1045			91.5074
	76.6971	107.71							111.384
	111.587	145.581
	98.4658	115.016
	100.702	98.1676
	73.566	76.548
Average	79.043	93.3005	72.1515	86.2254	80.2224	94.6789	90.7574	101.606	95.09	97.3907
SEM	7.84184	8.98451	7.60947	5.42112	6.04165	5.62821	2.86083	6.91261	6.85	9.03457
